# Supplementary material for: An Interpretable Radiomics Model Based on Two-Dimensional Shear Wave Elastography for Predicting Symptomatic Post-Hepatectomy Liver Failure in Patients with Hepatocellular Carcinoma
Source: Cancers (Basel). 2023 Nov 6;15(21):5303. doi: 10.3390/cancers15215303 (PMC10647503; doi:10.3390/cancers15215303)
Supplement: Supplementary file 1 [file cancers-15-05303-s001.zip]

Archive with 1 entries (1 files):
- cancers-2654149-supplementary.pdf
